# Supplementary material for: Performance, genomic rearrangements, and signatures of adaptive evolution: Lessons from fermentative yeasts
Source: Ecol Evol. 2020 Jun 2;10(12):5240–50. doi: 10.1002/ece3.6208 (PMC7319171; doi:10.1002/ece3.6208)
Supplement: Supplementary file 2 — Supplementary Material [file ECE3-10-5240-s002.txt]

sp	eth_gl	pr_Ethanol	RQ	pr_Glycerol	cr_glucosa	pr_CO2	pr_Pyruvate	cr_O2	DW	wdg	LCP
Saccharomyces_cerevisiae	0.4921	32.84	4.47	2.095	66.73	18.425	0.22	4.12	10.75	1	1
Saccharomyces_mikatae	0.502	48.49	3.71	1.43	96.6	26.33	0.32	7.1	14.34	1	1
Saccharomyces_paradoxus	0.5896	35.24	4.63	1.73	59.77	15.59	0.15	3.37	12.98	1	1
Saccharomyces_pastorianus_Weihenstephan	0.6784	34.605	3.84	0.63	51.01	14.13	0.095	3.71	8.715	1	1
Candida_glabrata	0.5012	15.275	1.91	1.42	30.475	8	0.17	4.225	5.69	1	1
Nakaseomyces_delphensis	0.5042	31.45	2.97	4.6	62.38	18.62	0.35	6.27	7.76	1	1
Candida_castellii	0.2448	3.75	1.19	1.16	15.32	4.84	0.06	4.08	5.37	1	1
Kazachstania_barnettii	0.4675	24.36	3.19	2.4	52.11	14.17	0.4	4.44	8.98	1	1
Kazachstania_exigua	0.5561	32.34	3.49	0.71	58.16	16.57	0.26	4.75	11.99	1	1
Kazachstania_lodderae	0.4411	26.585	2.56	1.96	60.27	16.43	0.375	6.41	11.21	1	1
Naumovozyma_castellii	0.462	24.35	1.6	4.27	52.7	15.19	0.35	9.47	5.64	1	1
Tetrapisispora_iriomotensis	0.3324	12.745	1.6	1.07	38.34	11.13	0.095	6.965	10.515	1	1
Tetrapisispora_phaffii	0.4565	13.53	1.57	2.11	29.64	7.34	0.07	4.66	3.81	1	1
Vanderwaltozyma_polyspora	0.5215	31.88	2.43	1.87	61.13	16.3	0.41	6.7	9.91	1	1
Vanderwaltozyma_yarrowii	0.4815	22.07	2.57	0.5	45.84	14.14	0.11	5.51	9.66	1	1
Zygotorulaspora_florentina	0.4774	21.42	2.215	0.16	44.87	12.115	0.245	5.455	10.575	0	1
Zygotorulaspora_mrakii	0.4031	13.08	1.42	0.1	32.45	9.62	0.26	6.78	6.55	0	1
Torulaspora_franciscae	0.2704	8.895	1.5	0.165	32.89	9.075	0.33	6.05	9.855	0	1
Kluyveromyces_marxianus	0.001	0.02	1.125	0.1675	19.1625	6.7675	0.005	6.01	12.0675	0	0
Kluyveromyces_lactis	0.01	0.01	1.035	0.01	17.405	6.345	0.01	6.13	11.43	0	0
Kluyveromyces_dobzhanskii	0.2092	5.56	1.34	0.46	26.58	8.38	0.11	6.25	10.41	0	1
Kluyveromyces_wickerhamii	0.0033	0.07	1	0.06	20.97	7.72	0.02	7.72	12.33	0	0
Kluyveromyces_aestuarii	0.0055	0.12	1.01	0.03	21.97	8.13	0.01	8.04	16.45	0	0
Kluyveromyces_nonfermentans	0.01	0.01	1.02	-0.02	7.4	2.73	0.01	2.67	3.86	0	0
Eremothecium_coryli	0.1642	1.375	1.035	0.01	8.375	2.87	0.1	2.785	5.92	0	0
Eremothecium_sinecaudum	0.01	0.01	0.955	0.01	9.49	4.38	0.1	4.575	4.585	0	0
Lachancea_thermotolerans	0.3886	13.68	1.88	0.25	35.2	9.81	0.21	5.23	8.8	0	1
Lachancea_waltii	0.2263	6.58	1.45	0.14	29.08	9.24	0.94	6.36	9.38	0	1
Lachancea_fermentati	0.4131	19.42	2.09	0.07	47.01	12.65	0.24	6.06	11.52	0	1
Lachancea_kluyveri	0.2708	9.57	1.44	0.31	35.345	10.37	0.265	7.215	10.54	0	1
Komagataella_pastoris	0.0552	0.96	1.12	0.01	17.4	9.09	0.11	8.11	10.29	0	0
