# Supplementary material for: Performance, genomic rearrangements, and signatures of adaptive evolution: Lessons from fermentative yeasts
Source: Ecol Evol. 2020 Jun 2;10(12):5240–50. doi: 10.1002/ece3.6208 (PMC7319171; doi:10.1002/ece3.6208)
Supplement: Supplementary file 5 — Supplementary Material [file ECE3-10-5240-s005.txt]

(((((((((Saccharomyces_cerevisiae:17.19267384,Saccharomyces_mikatae:17.19267384):8.899202912,Saccharomyces_paradoxus:26.09187675):11.71711041,Saccharomyces_pastorianus:37.80898716):25.62211114,((Candida_glabrata:23.46529736,Nakaseomyces_delphensis:23.46529736):33.76516743,Candida_castellii:57.23046479):6.200633522):12.79123307,(((Kazachstania_barnettii:27.24674772,Kazachstania_exigua:27.24674772):31.30814241,Kazachstania_lodderae:58.55489013):15.78974734,Naumovozyma_castellii:74.34463747):1.87769391):6.585639069,((Tetrapisispora_iriomotensis:11.96131014,Tetrapisispora_phaffii:11.96131014):62.47244586,(Vanderwaltozyma_polyspora:51.80434929,Vanderwaltozyma_yarrowii:51.80434929):22.62940671):8.374214449):4.624202405,((Zygotorulaspora_florentina:19.79924277,Zygotorulaspora_mrakii:19.79924277):56.99427474,Torulaspora_franciscae:76.79351751):10.63865534):19.93540826,(((((Kluyveromyces_marxianus:18.32880684,(Kluyveromyces_lactis:12.70520398,Kluyveromyces_dobzhanskii:12.70520398):5.62360286):4.281494042,Kluyveromyces_wickerhamii:22.61030088):10.06752797,(Kluyveromyces_aestuarii:13.7984998,Kluyveromyces_nonfermentans:13.7984998):18.87932906):52.64646814,(Eremothecium_coryli:28.85433635,Eremothecium_sinecaudum:28.85433635):56.46996065):11.63785308,(((Lachancea_thermotolerans:25.94628378,Lachancea_waltii:25.94628378):48.87978193,Lachancea_fermentati:74.82606571):12.3822133,Lachancea_kluyveri:87.20827901):9.753871071):10.40543103):42.63244889,Komagataella_pastoris:150.00003);
